# Supplementary material for: Exploiting the Anti-Biofilm Effect of the Engineered Phage Endolysin PM-477 to Disrupt In Vitro Single- and Dual-Species Biofilms of Vaginal Pathogens Associated with Bacterial Vaginosis
Source: Antibiotics (Basel). 2022 Apr 22;11(5):558. doi: 10.3390/antibiotics11050558 (PMC9137943; doi:10.3390/antibiotics11050558)
Supplement: Supplementary file 1 [file antibiotics-11-00558-s001.zip]

Archive with 1 entries (1 files):
- antibiotics-1638048-supplementary.pdf
